# Supplementary material for: ﻿Allopachrianigrocatta sp. nov. from Guangxi, with a key and checklist of Chinese species and additional records of Allopachria Zimmermann, 1924 from China (Coleoptera, Dytiscidae, Hydroporinae, Hyphydrini)
Source: Zookeys. 2024 Dec 4;1219:287–302. doi: 10.3897/zookeys.1219.137179 (PMC11635356; doi:10.3897/zookeys.1219.137179)
Supplement: XML Treatment for Allopachria nigrocatta [file zookeys.1219.137179-treatment1.xml]

<!DOCTYPE tp:taxon-treatment
  PUBLIC "-//TaxonX//DTD Taxonomic Treatment Publishing DTD v0 20100105//EN" "tax-treatment-NSO.dtd">
<tp:taxon-treatment xmlns:tp="http://www.plazi.org/taxpub"><tp:treatment-meta><kwd-group><label>Taxon classification</label><kwd>
              <named-content content-type="kingdom">Animalia</named-content>
            </kwd><kwd>
              <named-content content-type="order">Coleoptera</named-content>
            </kwd><kwd>
              <named-content content-type="family">Dytiscidae</named-content>
            </kwd></kwd-group><mixed-citation publication-type="journal"><person-group><name><surname>Jiang</surname><given-names>Zhuo-yin</given-names></name><name><surname>Chen</surname><given-names>Ya-ru</given-names></name><name><surname>Han</surname><given-names>Li-bo</given-names></name><name><surname>Jia</surname><given-names>Feng-long</given-names></name><name><surname>Wang</surname><given-names>Bei-xin</given-names></name></person-group><article-title>﻿<italic><tp:taxon-name><tp:taxon-name-part taxon-name-part-type="genus" reg="Allopachria">Allopachria</tp:taxon-name-part><tp:taxon-name-part taxon-name-part-type="species" reg="nigrocatta">nigrocatta</tp:taxon-name-part></tp:taxon-name></italic> sp. nov. from Guangxi, with a key and checklist of Chinese species and additional records of <italic><tp:taxon-name><tp:taxon-name-part taxon-name-part-type="genus" reg="Allopachria">Allopachria</tp:taxon-name-part></tp:taxon-name></italic> Zimmermann, 1924 from China (<tp:taxon-name><tp:taxon-name-part taxon-name-part-type="order">Coleoptera</tp:taxon-name-part></tp:taxon-name>, <tp:taxon-name><tp:taxon-name-part taxon-name-part-type="family">Dytiscidae</tp:taxon-name-part></tp:taxon-name>, <tp:taxon-name><tp:taxon-name-part taxon-name-part-type="subfamily">Hydroporinae</tp:taxon-name-part></tp:taxon-name>, <tp:taxon-name><tp:taxon-name-part taxon-name-part-type="tribe">Hyphydrini</tp:taxon-name-part></tp:taxon-name>)</article-title><source>Zookeys</source><day>04</day><month>12</month><year>2024</year><volume>1219</volume><fpage>287</fpage><lpage>302</lpage><pub-id pub-id-type="doi">10.3897/zookeys.1219.137179</pub-id></mixed-citation></tp:treatment-meta><tp:nomenclature><label>﻿</label><tp:taxon-name>
            <object-id xmlns:xlink="http://www.w3.org/1999/xlink" content-type="arpha" xlink:type="simple">05D20B42-D185-5309-BB64-17618B07EE22</object-id>
            <tp:taxon-name-part taxon-name-part-type="genus" reg="Allopachria">Allopachria</tp:taxon-name-part>
            <tp:taxon-name-part taxon-name-part-type="species" reg="nigrocatta">nigrocatta</tp:taxon-name-part>
            <object-id xmlns:xlink="http://www.w3.org/1999/xlink" content-type="zoobank" xlink:type="simple">https://zoobank.org/0D13517E-1D9A-4171-AFB3-CD19D5880446</object-id>
          </tp:taxon-name><tp:taxon-authority>Jiang &amp; Jia</tp:taxon-authority><tp:taxon-status xmlns:xlink="http://www.w3.org/1999/xlink" xlink:type="simple">sp. nov.</tp:taxon-status><xref ref-type="fig" rid="F1">Figs 1A–E</xref><xref ref-type="fig" rid="F2">, 2A–C</xref><xref ref-type="fig" rid="F4">, 4A</xref><xref ref-type="fig" rid="F6">, 6</xref><xref ref-type="fig" rid="F7">, 7C</xref></tp:nomenclature><tp:treatment-sec sec-type="type locality" id="SECID0ERHAC"><title>Type locality.</title><p>China, Guangxi Zhuang Autonomous Region, Guilin, Ziyuan County, Maoershan Mt., Huilong Temple, c. <named-content xmlns:xlink="http://www.w3.org/1999/xlink" content-type="dwc:verbatimCoordinates" xlink:type="simple"><named-content content-type="geo-json" specific-use="{&#34;type&#34;:&#34;Point&#34;,&#34;coordinates&#34;:[110.465600,25.912500]}" id="NCID0E1HAC" xlink:type="simple">25.9125°N, 110.4656°E</named-content></named-content>; 1557.2 m.</p></tp:treatment-sec><tp:treatment-sec sec-type="type material" id="SECID0E6HAC"><title>Type material.</title><p><bold><italic>Holotype</italic></bold> • male (<named-content xmlns:xlink="http://www.w3.org/1999/xlink" content-type="dwc:institutional_code" xlink:title="Biological Museum, Sun Yat-sen University, Guangzhou, China" xlink:href="http://grbio.org/institution/national-sun-yat-sen-university-department-biological-sciences" xlink:type="simple">SYSU</named-content>), labelled: “广西桂林市资源县 / 猫儿山迴龙寺 / <named-content xmlns:xlink="http://www.w3.org/1999/xlink" content-type="dwc:verbatimCoordinates" xlink:type="simple"><named-content content-type="geo-json" specific-use="{&#34;type&#34;:&#34;Point&#34;,&#34;coordinates&#34;:[110.465600,25.912500]}" id="NCID0EVIAC" xlink:type="simple">25.9125N，110.4656E</named-content></named-content> / 1557.2m，30.viii.2020 / 姜卓寅 [p] // CHINA: Guangxi, Guilin / Ziyuan County, Maoershan Mt. / Huilong Temple / <named-content xmlns:xlink="http://www.w3.org/1999/xlink" content-type="dwc:verbatimCoordinates" xlink:type="simple"><named-content content-type="geo-json" specific-use="{&#34;type&#34;:&#34;Point&#34;,&#34;coordinates&#34;:[110.465600,25.912500]}" id="NCID0E3IAC" xlink:type="simple">25.9125N, 110.4656E</named-content></named-content> / 1557.2m, 30.viii.2020 / Zhuoyin Jiang leg. [p] // HOLOTYPE / <italic>ALLOPACHRIA</italic> / <italic>nigrocatta</italic> sp. nov. / Jiang &amp; Jia det. 2024 [red label, p]”. <bold><italic>Paratype</italic></bold> • 1 female (<named-content xmlns:xlink="http://www.w3.org/1999/xlink" content-type="dwc:institutional_code" xlink:title="Biological Museum, Sun Yat-sen University, Guangzhou, China" xlink:href="http://grbio.org/institution/national-sun-yat-sen-university-department-biological-sciences" xlink:type="simple">SYSU</named-content>), same label data as holotype, with a paratype label, labelled: “PARATYPE / <italic>ALLOPACHRIA</italic> / <italic>nigrocatta</italic> sp. nov. / Jiang &amp; Jia det. 2024 [red label, p]”.</p></tp:treatment-sec><tp:treatment-sec sec-type="description" id="SECID0ETJAC"><title>Description of male holotype.</title><p><bold><italic>Habitus</italic></bold> (Fig. <xref ref-type="fig" rid="F1">1A</xref>) regularly oval, with continuous outline, broadest in 1/3 of elytral length, moderately convex. <bold><italic>Colouration</italic>.</bold> Head dark brown to black, somewhat paler at clypeal margin, with small yellowish-brown area behind eyes; pronotum black with lateral margins reddish-brown; elytra black, apex with an irregularly shaped yellowish-brown spot not reaching suture; appendages yellowish-brown to reddish-brown; ventral side reddish-brown to black. <bold><italic>Head</italic>.</bold> Moderately broad, c. 0.67 × width of pronotum, trapezoidal. Anterior margin of clypeus regularly rounded, without bead (Fig. <xref ref-type="fig" rid="F7">7C</xref>). Antenna with antennomeres long and slender. Shiny, microreticulation presents on anterior half of head and along eyes, consisting of well-impressed polygonal isodiametric meshes. Punctures spread sparsely and more distinct on vertex; setigerous punctures present along inner margin of eyes and anterolaterally to eyes in fronto-clypeal depressions. <bold><italic>Pronotum</italic>.</bold> Strongly transverse (width/length ratio = 2.71), broadest between posterior angles. Lateral margins moderately curved, distinctly beaded. Shiny, microreticulation absent. Punctures and micropunctures spread sparsely and evenly; rows of setigerous punctures present along anterior margin; navel-like punctures present in posterior half. Posterior half also covered with some irregular longitudinal wrinkles. <bold><italic>Elytra</italic>.</bold> Base as broad as pronotal base; lateral margins moderately curved. Shiny, microreticulation absent. Punctures and micropunctures spread sparsely and evenly; longitudinal rows of setigerous punctures incomplete. <bold><italic>Legs</italic>.</bold> Protarsomere 1 minimally enlarged (Fig. <xref ref-type="fig" rid="F1">1D</xref>), mesotarsomere 1 distinctly enlarged (Fig. <xref ref-type="fig" rid="F1">1E</xref>), with adhesive setae on their ventral side; claws simple, metatarsal claws unequal. <bold><italic>Ventral side</italic></bold> (Fig. <xref ref-type="fig" rid="F1">1B</xref>). Prosternum sinuate anteriorly. Prosternal process heart-shaped, with distinct wide lateral beads in basal two thirds, apex obtuse; surface distinctly punctured. Metaventrite distinctly beaded on anterior margin; lateral parts of metaventrite (“metasternal wings”) narrow. Metacoxal lines prominent, divergent anteriorly. Metacoxal plates with some indistinct wrinkles. Metacoxal processes with a small triangular lobe, obscuring part of metatrochanter. Abdomen with five ventrites (III–IV fused). Microreticulation presents on abdominal ventrites, consisting of well-impressed polygonal isodiametric meshes. Punctures and micropunctures spread sparsely and evenly on metaventrite, metacoxae and abdominal ventrites; setigerous punctures present along anterior margin of metaventrite and medially on ventrites II–IV. <bold><italic>Male genitalia</italic>.</bold> Median lobe of aedeagus gradually narrowing from base to apex in ventral view, apex truncate (Fig. <xref ref-type="fig" rid="F2">2A</xref>); ‘Lʼ-shaped in lateral view, moderately curved, apex obtuse (Fig. <xref ref-type="fig" rid="F2">2B</xref>). Parameres moderately broad, distal portion with a large triangular process on dorsal side, with a tuft of setae apically (Fig. <xref ref-type="fig" rid="F2">2C</xref>).</p><fig id="F1" position="float" orientation="portrait"><object-id xmlns:xlink="http://www.w3.org/1999/xlink" content-type="doi" xlink:type="simple">10.3897/zookeys.1219.137179.figure1</object-id><object-id xmlns:xlink="http://www.w3.org/1999/xlink" content-type="arpha" xlink:type="simple">8D3877D0-3BA1-5E6D-A5C9-D370F16A27B5</object-id><label>Figure 1.</label><caption><p><italic><tp:taxon-name><tp:taxon-name-part taxon-name-part-type="genus" reg="Allopachria">Allopachria</tp:taxon-name-part><tp:taxon-name-part taxon-name-part-type="species" reg="nigrocatta">nigrocatta</tp:taxon-name-part></tp:taxon-name></italic> sp. nov. (Maoershan, Guangxi) <bold>A</bold> habitus in dorsal view (holotype, male) <bold>B</bold> habitus in ventral view (holotype, male) <bold>C</bold> habitus in dorsal view (paratype, female) <bold>D</bold> male protarsus in dorsal view <bold>E</bold> male mesotarsus in dorsal view. Scale bars: 1.0 mm (<bold>A–C</bold>); 0.5 mm (<bold>D, E</bold>).</p></caption><graphic xmlns:xlink="http://www.w3.org/1999/xlink" xlink:href="zookeys-1219-287_article-137179__-g001.jpg" position="float" orientation="portrait" xlink:type="simple" id="oo_1190555.jpg"><uri content-type="original_file" xlink:type="simple">https://binary.pensoft.net/fig/1190555</uri></graphic></fig><fig id="F2" position="float" orientation="portrait"><object-id xmlns:xlink="http://www.w3.org/1999/xlink" content-type="doi" xlink:type="simple">10.3897/zookeys.1219.137179.figure2</object-id><object-id xmlns:xlink="http://www.w3.org/1999/xlink" content-type="arpha" xlink:type="simple">000FB620-181C-5005-9E4D-8A69EFE6DA5B</object-id><label>Figure 2.</label><caption><p>Male genitalia of <italic><tp:taxon-name><tp:taxon-name-part taxon-name-part-type="genus" reg="Allopachria">Allopachria</tp:taxon-name-part><tp:taxon-name-part taxon-name-part-type="species" reg="nigrocatta">nigrocatta</tp:taxon-name-part></tp:taxon-name></italic> sp. nov. (holotype, male; Maoershan, Guangxi) <bold>A</bold> median lobe in ventral view <bold>B</bold> median lobe in lateral view <bold>C</bold> right paramere in lateral view. Scale bar: 0.1 mm.</p></caption><graphic xmlns:xlink="http://www.w3.org/1999/xlink" xlink:href="zookeys-1219-287_article-137179__-g002.jpg" position="float" orientation="portrait" xlink:type="simple" id="oo_1190556.jpg"><uri content-type="original_file" xlink:type="simple">https://binary.pensoft.net/fig/1190556</uri></graphic></fig><p><bold>Female</bold> (Fig. <xref ref-type="fig" rid="F1">1C</xref>). Identical to male in habitus. Dorsal surface submatt, microreticulation presents on head, pronotum and elytra, more densely and longitudinally stretched on elytra. Pro- and mesotarsomeres not enlarged, without adhesive setae.</p></tp:treatment-sec><tp:treatment-sec sec-type="variability" id="SECID0EFOAC"><title>Variability.</title><p>Minor variability can be seen in dorsal colouration; there is an indistinct irregular reddish-brown spot on each elytral base in the paratype.</p></tp:treatment-sec><tp:treatment-sec sec-type="description" id="SECID0EKOAC"><title>Measurements.</title><p>TL: 2.5–2.7 mm (mean value: 2.6 ± 0.1 mm); holotype: 2.7 mm. TL-h: 2.2–2.4 mm (mean value: 2.3 ± 0.1 mm); holotype: 2.4 mm. MW: 1.7–1.8 mm (mean value: 1.75 ± 0.05 mm); holotype: 1.8 mm.</p></tp:treatment-sec><tp:treatment-sec sec-type="Differential diagnosis" id="SECID0EPOAC"><title>Differential diagnosis.</title><p><italic><tp:taxon-name><tp:taxon-name-part taxon-name-part-type="genus" reg="Allopachria">Allopachria</tp:taxon-name-part><tp:taxon-name-part taxon-name-part-type="species" reg="nigrocatta">nigrocatta</tp:taxon-name-part></tp:taxon-name></italic> sp. nov. can be distinguished from other <italic><tp:taxon-name><tp:taxon-name-part taxon-name-part-type="genus" reg="Allopachria">Allopachria</tp:taxon-name-part></tp:taxon-name></italic> species by its black colour pattern with a yellowish-brown spot on elytral apex. The shape of the median lobe and paramere is also unique. Female specimens can be easily identified by the submatt appearance.</p></tp:treatment-sec><tp:treatment-sec sec-type="Collection details" id="SECID0EHPAC"><title>Collection details.</title><p>On Maoershan Mt., <italic><tp:taxon-name><tp:taxon-name-part taxon-name-part-type="genus" reg="Allopachria">Allopachria</tp:taxon-name-part><tp:taxon-name-part taxon-name-part-type="species" reg="nigrocatta">nigrocatta</tp:taxon-name-part></tp:taxon-name></italic> sp. nov. was collected syntopically with <italic><tp:taxon-name><tp:taxon-name-part taxon-name-part-type="genus" reg="Platambus">Platambus</tp:taxon-name-part><tp:taxon-name-part taxon-name-part-type="species" reg="punctatipennis">punctatipennis</tp:taxon-name-part></tp:taxon-name></italic> Brancucci, 1984 from a pool with decaying leaves under a rock wall covered with flowing water (Fig. <xref ref-type="fig" rid="F4">4A</xref>).</p></tp:treatment-sec><tp:treatment-sec sec-type="etymology" id="SECID0EIAAE"><title>Etymology.</title><p>The species name is a combination of “<italic>nigro</italic>-” from Latin “<italic>nigriculus</italic>” (= blackish) and “-<italic>catta</italic>” (= cat, in Chinese “mao” means cat), referring to its black appearance and the fact that it was collected from Maoershan Mt. The gender of the name is feminine.</p></tp:treatment-sec><tp:treatment-sec sec-type="distribution" id="SECID0EUAAE"><title>Distribution.</title><p>So far, known only from the type locality on Maoershan Mt., northern Guangxi, China (Fig. <xref ref-type="fig" rid="F6">6</xref>).</p></tp:treatment-sec><tp:treatment-sec><!--Section generated to contain objects referenced in tp:taxon-treatment.--><fig id="F4" position="float" orientation="portrait"><object-id xmlns:xlink="http://www.w3.org/1999/xlink" content-type="doi" xlink:type="simple">10.3897/zookeys.1219.137179.figure4</object-id><object-id xmlns:xlink="http://www.w3.org/1999/xlink" content-type="arpha" xlink:type="simple">0BD34194-FEF8-5243-8864-AE0C284B348D</object-id><label>Figure 4.</label><caption><p>Habitat of <italic><tp:taxon-name><tp:taxon-name-part taxon-name-part-type="genus" reg="Allopachria">Allopachria</tp:taxon-name-part></tp:taxon-name></italic> species <bold>A</bold> pool with decaying leaves under rock wall covered with flowing water, Maoershan, Guangxi (<italic><tp:taxon-name><tp:taxon-name-part taxon-name-part-type="genus" reg="Allopachria">A.</tp:taxon-name-part><tp:taxon-name-part taxon-name-part-type="species" reg="nigrocatta">nigrocatta</tp:taxon-name-part></tp:taxon-name></italic> sp. nov.) <bold>B</bold> stream pool with decaying leaves, Dinghushan, Guangdong (<italic><tp:taxon-name><tp:taxon-name-part taxon-name-part-type="genus" reg="Allopachria">A.</tp:taxon-name-part><tp:taxon-name-part taxon-name-part-type="species" reg="bianae">bianae</tp:taxon-name-part></tp:taxon-name></italic>) <bold>C</bold> small stream with decaying leaves, Baihualing, Yunnan (<italic><tp:taxon-name><tp:taxon-name-part taxon-name-part-type="genus" reg="Allopachria">A.</tp:taxon-name-part><tp:taxon-name-part taxon-name-part-type="species" reg="jendeki">jendeki</tp:taxon-name-part></tp:taxon-name></italic>) <bold>D</bold> small pool with flowing water surrounded by large stones, Tianmushan, Zhejiang (<italic><tp:taxon-name><tp:taxon-name-part taxon-name-part-type="genus" reg="Allopachria">A.</tp:taxon-name-part><tp:taxon-name-part taxon-name-part-type="species" reg="schoenmanni">schoenmanni</tp:taxon-name-part></tp:taxon-name></italic>).</p></caption><graphic xmlns:xlink="http://www.w3.org/1999/xlink" xlink:href="zookeys-1219-287_article-137179__-g004.jpg" position="float" orientation="portrait" xlink:type="simple" id="oo_1190558.jpg"><uri content-type="original_file" xlink:type="simple">https://binary.pensoft.net/fig/1190558</uri></graphic></fig><fig id="F6" position="float" orientation="portrait"><object-id xmlns:xlink="http://www.w3.org/1999/xlink" content-type="doi" xlink:type="simple">10.3897/zookeys.1219.137179.figure6</object-id><object-id xmlns:xlink="http://www.w3.org/1999/xlink" content-type="arpha" xlink:type="simple">E9253337-5859-5CDA-A6AD-EEE7347E1B6E</object-id><label>Figure 6.</label><caption><p>Map of distribution of <italic><tp:taxon-name><tp:taxon-name-part taxon-name-part-type="genus" reg="Allopachria">Allopachria</tp:taxon-name-part><tp:taxon-name-part taxon-name-part-type="species" reg="nigrocatta">nigrocatta</tp:taxon-name-part></tp:taxon-name></italic> sp. nov. and additional records of other <italic><tp:taxon-name><tp:taxon-name-part taxon-name-part-type="genus" reg="Allopachria">Allopachria</tp:taxon-name-part></tp:taxon-name></italic> species in China.</p></caption><graphic xmlns:xlink="http://www.w3.org/1999/xlink" xlink:href="zookeys-1219-287_article-137179__-g006.jpg" position="float" orientation="portrait" xlink:type="simple" id="oo_1190560.jpg"><uri content-type="original_file" xlink:type="simple">https://binary.pensoft.net/fig/1190560</uri></graphic></fig><fig id="F7" position="float" orientation="portrait"><object-id xmlns:xlink="http://www.w3.org/1999/xlink" content-type="doi" xlink:type="simple">10.3897/zookeys.1219.137179.figure7</object-id><object-id xmlns:xlink="http://www.w3.org/1999/xlink" content-type="arpha" xlink:type="simple">5B5A17F7-6E38-5E48-8C45-FD966AC2AB63</object-id><label>Figure 7.</label><caption><p>Morphological characters of <italic><tp:taxon-name><tp:taxon-name-part taxon-name-part-type="genus" reg="Allopachria">Allopachria</tp:taxon-name-part></tp:taxon-name></italic> spp. <bold>A–C</bold> anterior aspect of head showing clypeus <bold>D–G</bold> male protarsus in dorsal view. <bold>A</bold><italic><tp:taxon-name><tp:taxon-name-part taxon-name-part-type="genus" reg="Allopachria">Allopachria</tp:taxon-name-part><tp:taxon-name-part taxon-name-part-type="species" reg="jendeki">jendeki</tp:taxon-name-part></tp:taxon-name></italic><bold>B, D</bold><italic><tp:taxon-name><tp:taxon-name-part taxon-name-part-type="genus" reg="Allopachria">Allopachria</tp:taxon-name-part><tp:taxon-name-part taxon-name-part-type="species" reg="yiae">yiae</tp:taxon-name-part></tp:taxon-name></italic><bold>C</bold><italic><tp:taxon-name><tp:taxon-name-part taxon-name-part-type="genus" reg="Allopachria">Allopachria</tp:taxon-name-part><tp:taxon-name-part taxon-name-part-type="species" reg="nigrocatta">nigrocatta</tp:taxon-name-part></tp:taxon-name></italic> sp. nov. <bold>E</bold><italic><tp:taxon-name><tp:taxon-name-part taxon-name-part-type="genus" reg="Allopachria">Allopachria</tp:taxon-name-part><tp:taxon-name-part taxon-name-part-type="species" reg="dudgeoni">dudgeoni</tp:taxon-name-part></tp:taxon-name></italic><bold>F</bold><italic><tp:taxon-name><tp:taxon-name-part taxon-name-part-type="genus" reg="Allopachria">Allopachria</tp:taxon-name-part><tp:taxon-name-part taxon-name-part-type="species" reg="miaowangi">miaowangi</tp:taxon-name-part></tp:taxon-name></italic><bold>G</bold><italic><tp:taxon-name><tp:taxon-name-part taxon-name-part-type="genus" reg="Allopachria">Allopachria</tp:taxon-name-part><tp:taxon-name-part taxon-name-part-type="species" reg="weinbergeri">weinbergeri</tp:taxon-name-part></tp:taxon-name></italic>. Scale bars: 0.5 mm.</p></caption><graphic xmlns:xlink="http://www.w3.org/1999/xlink" xlink:href="zookeys-1219-287_article-137179__-g007.jpg" position="float" orientation="portrait" xlink:type="simple" id="oo_1190561.jpg"><uri content-type="original_file" xlink:type="simple">https://binary.pensoft.net/fig/1190561</uri></graphic></fig></tp:treatment-sec></tp:taxon-treatment>
