# Supplementary material for: ﻿Allopachrianigrocatta sp. nov. from Guangxi, with a key and checklist of Chinese species and additional records of Allopachria Zimmermann, 1924 from China (Coleoptera, Dytiscidae, Hydroporinae, Hyphydrini)
Source: Zookeys. 2024 Dec 4;1219:287–302. doi: 10.3897/zookeys.1219.137179 (PMC11635356; doi:10.3897/zookeys.1219.137179)
Supplement: XML Treatment for Allopachria miaowangi [file zookeys.1219.137179-treatment5.xml]

<!DOCTYPE tp:taxon-treatment
  PUBLIC "-//TaxonX//DTD Taxonomic Treatment Publishing DTD v0 20100105//EN" "tax-treatment-NSO.dtd">
<tp:taxon-treatment xmlns:tp="http://www.plazi.org/taxpub"><tp:treatment-meta><kwd-group><label>Taxon classification</label><kwd>
                <named-content content-type="kingdom">Animalia</named-content>
              </kwd><kwd>
                <named-content content-type="order">Coleoptera</named-content>
              </kwd><kwd>
                <named-content content-type="family">Dytiscidae</named-content>
              </kwd></kwd-group><mixed-citation publication-type="journal"><person-group><name><surname>Jiang</surname><given-names>Zhuo-yin</given-names></name><name><surname>Chen</surname><given-names>Ya-ru</given-names></name><name><surname>Han</surname><given-names>Li-bo</given-names></name><name><surname>Jia</surname><given-names>Feng-long</given-names></name><name><surname>Wang</surname><given-names>Bei-xin</given-names></name></person-group><article-title>﻿<italic><tp:taxon-name><tp:taxon-name-part taxon-name-part-type="genus" reg="Allopachria">Allopachria</tp:taxon-name-part><tp:taxon-name-part taxon-name-part-type="species" reg="nigrocatta">nigrocatta</tp:taxon-name-part></tp:taxon-name></italic> sp. nov. from Guangxi, with a key and checklist of Chinese species and additional records of <italic><tp:taxon-name><tp:taxon-name-part taxon-name-part-type="genus" reg="Allopachria">Allopachria</tp:taxon-name-part></tp:taxon-name></italic> Zimmermann, 1924 from China (<tp:taxon-name><tp:taxon-name-part taxon-name-part-type="order">Coleoptera</tp:taxon-name-part></tp:taxon-name>, <tp:taxon-name><tp:taxon-name-part taxon-name-part-type="family">Dytiscidae</tp:taxon-name-part></tp:taxon-name>, <tp:taxon-name><tp:taxon-name-part taxon-name-part-type="subfamily">Hydroporinae</tp:taxon-name-part></tp:taxon-name>, <tp:taxon-name><tp:taxon-name-part taxon-name-part-type="tribe">Hyphydrini</tp:taxon-name-part></tp:taxon-name>)</article-title><source>Zookeys</source><day>04</day><month>12</month><year>2024</year><volume>1219</volume><fpage>287</fpage><lpage>302</lpage><pub-id pub-id-type="doi">10.3897/zookeys.1219.137179</pub-id></mixed-citation></tp:treatment-meta><tp:nomenclature><label>﻿</label><tp:taxon-name>
              <object-id xmlns:xlink="http://www.w3.org/1999/xlink" content-type="arpha" xlink:type="simple">CC17C7B5-516A-5068-91CA-82E3C46D1DD3</object-id>
              <tp:taxon-name-part taxon-name-part-type="genus" reg="Allopachria">Allopachria</tp:taxon-name-part>
              <tp:taxon-name-part taxon-name-part-type="species" reg="miaowangi">miaowangi</tp:taxon-name-part>
            </tp:taxon-name><tp:taxon-authority>Wewalka, 2010</tp:taxon-authority><xref ref-type="fig" rid="F3">Figs 3D</xref><xref ref-type="fig" rid="F5">, 5A, B, 5Ca, 6, 7F</xref><tp:nomenclature-citation-list><tp:nomenclature-citation><tp:taxon-name>
                  <tp:taxon-name-part taxon-name-part-type="genus" reg="Allopachria">Allopachria</tp:taxon-name-part>
                  <tp:taxon-name-part taxon-name-part-type="species" reg="miaowangi">miaowangi</tp:taxon-name-part>
                </tp:taxon-name><comment>Wewalka, 2010: 29 (orig. descr.); <xref ref-type="bibr" rid="B2">Bian and Ji 2012</xref>: 34 (fauna).</comment></tp:nomenclature-citation><tp:nomenclature-citation><tp:taxon-name>
                  <tp:taxon-name-part taxon-name-part-type="genus" reg="Allopachria">Allopachria</tp:taxon-name-part>
                  <tp:taxon-name-part taxon-name-part-type="species" reg="dieterlei">dieterlei</tp:taxon-name-part>
                </tp:taxon-name><comment>Wewalka, 2000: <xref ref-type="bibr" rid="B1">Bian and Ji 2010</xref>: 64 (misidentification).</comment></tp:nomenclature-citation></tp:nomenclature-citation-list></tp:nomenclature><tp:treatment-sec sec-type="material" id="SECID0EPXAE"><title>Material studied.</title><p><bold>China: Zhejiang</bold> • 4 males, 1 female (<named-content xmlns:xlink="http://www.w3.org/1999/xlink" content-type="dwc:institutional_code" xlink:title="Biological Museum, Sun Yat-sen University, Guangzhou, China" xlink:href="http://grbio.org/institution/national-sun-yat-sen-university-department-biological-sciences" xlink:type="simple">SYSU</named-content>, <abbrev xmlns:xlink="http://www.w3.org/1999/xlink" content-type="institution" xlink:title="Zhuo-yin Jiang collection, Quzhou, China" id="ABBRID0E6XAE" xlink:type="simple">ZJCQ</abbrev>), Quzhou, Kecheng Distr., Lingwei, <named-content xmlns:xlink="http://www.w3.org/1999/xlink" content-type="dwc:verbatimCoordinates" xlink:type="simple"><named-content content-type="geo-json" specific-use="{&#34;type&#34;:&#34;Point&#34;,&#34;coordinates&#34;:[118.937200,28.850700]}" id="NCID0EHYAE" xlink:type="simple">28.8507°N, 118.9372°E</named-content></named-content>, 177.4 m, 2.v.2024, Z.Y. Jiang &amp; Z.X. Mao leg. • 1 female (<abbrev xmlns:xlink="http://www.w3.org/1999/xlink" content-type="institution" xlink:title="Zhuo-yin Jiang collection, Quzhou, China" id="ABBRID0EMYAE" xlink:type="simple">ZJCQ</abbrev>), Quzhou, Kecheng Distr., Lingwei, <named-content xmlns:xlink="http://www.w3.org/1999/xlink" content-type="dwc:verbatimCoordinates" xlink:type="simple"><named-content content-type="geo-json" specific-use="{&#34;type&#34;:&#34;Point&#34;,&#34;coordinates&#34;:[118.937200,28.850700]}" id="NCID0EUYAE" xlink:type="simple">28.8507°N, 118.9372°E</named-content></named-content>, 177.4 m, 13.iv.2020, Z.Y. Jiang &amp; Z.X. Mao leg.</p></tp:treatment-sec><tp:treatment-sec sec-type="distribution" id="SECID0EZYAE"><title>Distribution.</title><p>Eastern China (Hunan, Jiangxi, Zhejiang) (Fig. <xref ref-type="fig" rid="F6">6</xref>).</p></tp:treatment-sec><tp:treatment-sec sec-type="Collection details" id="SECID0EDZAE"><title>Collection details.</title><p><italic><tp:taxon-name><tp:taxon-name-part taxon-name-part-type="genus" reg="Allopachria">Allopachria</tp:taxon-name-part><tp:taxon-name-part taxon-name-part-type="species" reg="miaowangi">miaowangi</tp:taxon-name-part></tp:taxon-name></italic> was collected syntopically with <italic><tp:taxon-name><tp:taxon-name-part taxon-name-part-type="genus" reg="Allopachria">Allopachria</tp:taxon-name-part><tp:taxon-name-part taxon-name-part-type="species" reg="weinbergeri">weinbergeri</tp:taxon-name-part></tp:taxon-name></italic> under sand and stones by the margin of a small stream in Lingwei (Zhejiang) (Fig. <xref ref-type="fig" rid="F5">5A, B</xref>).</p><fig id="F5" position="float" orientation="portrait"><object-id xmlns:xlink="http://www.w3.org/1999/xlink" content-type="doi" xlink:type="simple">10.3897/zookeys.1219.137179.figure5</object-id><object-id xmlns:xlink="http://www.w3.org/1999/xlink" content-type="arpha" xlink:type="simple">B2FEF374-8889-5C41-A894-9F936506CAC5</object-id><label>Figure 5.</label><caption><p>Habitat and live specimens of <italic><tp:taxon-name><tp:taxon-name-part taxon-name-part-type="genus" reg="Allopachria">Allopachria</tp:taxon-name-part><tp:taxon-name-part taxon-name-part-type="species" reg="miaowangi">miaowangi</tp:taxon-name-part></tp:taxon-name></italic> and <italic><tp:taxon-name><tp:taxon-name-part taxon-name-part-type="genus" reg="Allopachria">Allopachria</tp:taxon-name-part><tp:taxon-name-part taxon-name-part-type="species" reg="weinbergeri">weinbergeri</tp:taxon-name-part></tp:taxon-name></italic><bold>A</bold> small stream under the forest (Lingwei, Zhejiang) <bold>B</bold> sand and stones by the margin of the stream (Lingwei, Zhejiang) <bold>C</bold> live specimens of <italic><tp:taxon-name><tp:taxon-name-part taxon-name-part-type="genus" reg="Allopachria">Allopachria</tp:taxon-name-part></tp:taxon-name></italic> (<bold>a</bold><italic><tp:taxon-name><tp:taxon-name-part taxon-name-part-type="genus" reg="Allopachria">A.</tp:taxon-name-part><tp:taxon-name-part taxon-name-part-type="species" reg="miaowangi">miaowangi</tp:taxon-name-part></tp:taxon-name></italic><bold>b</bold><italic><tp:taxon-name><tp:taxon-name-part taxon-name-part-type="genus" reg="Allopachria">A.</tp:taxon-name-part><tp:taxon-name-part taxon-name-part-type="species" reg="weinbergeri">weinbergeri</tp:taxon-name-part></tp:taxon-name></italic>).</p></caption><graphic xmlns:xlink="http://www.w3.org/1999/xlink" xlink:href="zookeys-1219-287_article-137179__-g005.jpg" position="float" orientation="portrait" xlink:type="simple" id="oo_1190559.jpg"><uri content-type="original_file" xlink:type="simple">https://binary.pensoft.net/fig/1190559</uri></graphic></fig><fig id="F6" position="float" orientation="portrait"><object-id xmlns:xlink="http://www.w3.org/1999/xlink" content-type="doi" xlink:type="simple">10.3897/zookeys.1219.137179.figure6</object-id><object-id xmlns:xlink="http://www.w3.org/1999/xlink" content-type="arpha" xlink:type="simple">E9253337-5859-5CDA-A6AD-EEE7347E1B6E</object-id><label>Figure 6.</label><caption><p>Map of distribution of <italic><tp:taxon-name><tp:taxon-name-part taxon-name-part-type="genus" reg="Allopachria">Allopachria</tp:taxon-name-part><tp:taxon-name-part taxon-name-part-type="species" reg="nigrocatta">nigrocatta</tp:taxon-name-part></tp:taxon-name></italic> sp. nov. and additional records of other <italic><tp:taxon-name><tp:taxon-name-part taxon-name-part-type="genus" reg="Allopachria">Allopachria</tp:taxon-name-part></tp:taxon-name></italic> species in China.</p></caption><graphic xmlns:xlink="http://www.w3.org/1999/xlink" xlink:href="zookeys-1219-287_article-137179__-g006.jpg" position="float" orientation="portrait" xlink:type="simple" id="oo_1190560.jpg"><uri content-type="original_file" xlink:type="simple">https://binary.pensoft.net/fig/1190560</uri></graphic></fig></tp:treatment-sec><tp:treatment-sec><!--Section generated to contain objects referenced in tp:taxon-treatment.--><fig id="F3" position="float" orientation="portrait"><object-id xmlns:xlink="http://www.w3.org/1999/xlink" content-type="doi" xlink:type="simple">10.3897/zookeys.1219.137179.figure3</object-id><object-id xmlns:xlink="http://www.w3.org/1999/xlink" content-type="arpha" xlink:type="simple">05959BC3-CEA9-5BC1-8A9E-500DDB5D0036</object-id><label>Figure 3.</label><caption><p>Habitus of <italic><tp:taxon-name><tp:taxon-name-part taxon-name-part-type="genus" reg="Allopachria">Allopachria</tp:taxon-name-part></tp:taxon-name></italic> species <bold>A</bold><italic><tp:taxon-name><tp:taxon-name-part taxon-name-part-type="genus" reg="Allopachria">Allopachria</tp:taxon-name-part><tp:taxon-name-part taxon-name-part-type="species" reg="bianae">bianae</tp:taxon-name-part></tp:taxon-name></italic> (male; Dinghushan, Guangdong) <bold>B</bold><italic><tp:taxon-name><tp:taxon-name-part taxon-name-part-type="genus" reg="Allopachria">Allopachria</tp:taxon-name-part><tp:taxon-name-part taxon-name-part-type="species" reg="dudgeoni">dudgeoni</tp:taxon-name-part></tp:taxon-name></italic> (male; Tianmushan, Zhejiang) <bold>C</bold><italic><tp:taxon-name><tp:taxon-name-part taxon-name-part-type="genus" reg="Allopachria">Allopachria</tp:taxon-name-part><tp:taxon-name-part taxon-name-part-type="species" reg="jendeki">jendeki</tp:taxon-name-part></tp:taxon-name></italic> (male; Baihualing, Yunnan) <bold>D</bold><italic><tp:taxon-name><tp:taxon-name-part taxon-name-part-type="genus" reg="Allopachria">Allopachria</tp:taxon-name-part><tp:taxon-name-part taxon-name-part-type="species" reg="miaowangi">miaowangi</tp:taxon-name-part></tp:taxon-name></italic> (male; Lingwei, Zhejiang) <bold>E</bold><italic><tp:taxon-name><tp:taxon-name-part taxon-name-part-type="genus" reg="Allopachria">Allopachria</tp:taxon-name-part><tp:taxon-name-part taxon-name-part-type="species" reg="schoenmanni">schoenmanni</tp:taxon-name-part></tp:taxon-name></italic> (male; Tianmushan, Zhejiang) <bold>F</bold><italic><tp:taxon-name><tp:taxon-name-part taxon-name-part-type="genus" reg="Allopachria">Allopachria</tp:taxon-name-part><tp:taxon-name-part taxon-name-part-type="species" reg="weinbergeri">weinbergeri</tp:taxon-name-part></tp:taxon-name></italic> (male; Lingwei, Zhejiang) <bold>G</bold><italic><tp:taxon-name><tp:taxon-name-part taxon-name-part-type="genus" reg="Allopachria">Allopachria</tp:taxon-name-part><tp:taxon-name-part taxon-name-part-type="species" reg="yiae">yiae</tp:taxon-name-part></tp:taxon-name></italic> (male; Machang Town, Guizhou). Scale bar: 1.0 mm.</p></caption><graphic xmlns:xlink="http://www.w3.org/1999/xlink" xlink:href="zookeys-1219-287_article-137179__-g003.jpg" position="float" orientation="portrait" xlink:type="simple" id="oo_1190557.jpg"><uri content-type="original_file" xlink:type="simple">https://binary.pensoft.net/fig/1190557</uri></graphic></fig></tp:treatment-sec><ref-list><ref id="B2"><mixed-citation xmlns:xlink="http://www.w3.org/1999/xlink" xlink:type="simple"><person-group><name name-style="western"><surname>Bian</surname><given-names>DJ</given-names></name><name name-style="western"><surname>Ji</surname><given-names>LZ</given-names></name></person-group> (<year>2012</year>) <article-title>Notes on Chinese <italic><tp:taxon-name><tp:taxon-name-part taxon-name-part-type="genus">Allopachria</tp:taxon-name-part></tp:taxon-name></italic> Zimmermann, with descriptions of two new species from Guangxi (<tp:taxon-name><tp:taxon-name-part taxon-name-part-type="order">Coleoptera</tp:taxon-name-part></tp:taxon-name>: <tp:taxon-name><tp:taxon-name-part taxon-name-part-type="family">Dytiscidae</tp:taxon-name-part></tp:taxon-name>).</article-title><source>Zootaxa</source><volume>3151</volume>: <fpage>28</fpage>–<lpage>34</lpage>. <ext-link xlink:href="10.11646/zootaxa.3151.1.2" ext-link-type="doi" xlink:type="simple">https://doi.org/10.11646/zootaxa.3151.1.2</ext-link></mixed-citation></ref><ref id="B1"><mixed-citation xmlns:xlink="http://www.w3.org/1999/xlink" xlink:type="simple"><person-group><name name-style="western"><surname>Bian</surname><given-names>DJ</given-names></name><name name-style="western"><surname>Ji</surname><given-names>LZ</given-names></name></person-group> (<year>2010</year>) <article-title><italic><tp:taxon-name><tp:taxon-name-part taxon-name-part-type="genus">Allopachria</tp:taxon-name-part></tp:taxon-name></italic> Zimmermann, 1924 from Jiangxi, China, with descriptions of two new species (<tp:taxon-name><tp:taxon-name-part taxon-name-part-type="order">Coleoptera</tp:taxon-name-part></tp:taxon-name>: <tp:taxon-name><tp:taxon-name-part taxon-name-part-type="family">Dytiscidae</tp:taxon-name-part></tp:taxon-name>).</article-title><source>Zootaxa</source><volume>2350</volume>: <fpage>59</fpage>–<lpage>65</lpage>. <ext-link xlink:href="10.11646/zootaxa.2350.1.6" ext-link-type="doi" xlink:type="simple">https://doi.org/10.11646/zootaxa.2350.1.6</ext-link></mixed-citation></ref></ref-list></tp:taxon-treatment>
