# Supplementary material for: ﻿Allopachrianigrocatta sp. nov. from Guangxi, with a key and checklist of Chinese species and additional records of Allopachria Zimmermann, 1924 from China (Coleoptera, Dytiscidae, Hydroporinae, Hyphydrini)
Source: Zookeys. 2024 Dec 4;1219:287–302. doi: 10.3897/zookeys.1219.137179 (PMC11635356; doi:10.3897/zookeys.1219.137179)
Supplement: XML Treatment for Allopachria schoenmanni [file zookeys.1219.137179-treatment6.xml]

<!DOCTYPE tp:taxon-treatment
  PUBLIC "-//TaxonX//DTD Taxonomic Treatment Publishing DTD v0 20100105//EN" "tax-treatment-NSO.dtd">
<tp:taxon-treatment xmlns:tp="http://www.plazi.org/taxpub"><tp:treatment-meta><kwd-group><label>Taxon classification</label><kwd>
                <named-content content-type="kingdom">Animalia</named-content>
              </kwd><kwd>
                <named-content content-type="order">Coleoptera</named-content>
              </kwd><kwd>
                <named-content content-type="family">Dytiscidae</named-content>
              </kwd></kwd-group><mixed-citation publication-type="journal"><person-group><name><surname>Jiang</surname><given-names>Zhuo-yin</given-names></name><name><surname>Chen</surname><given-names>Ya-ru</given-names></name><name><surname>Han</surname><given-names>Li-bo</given-names></name><name><surname>Jia</surname><given-names>Feng-long</given-names></name><name><surname>Wang</surname><given-names>Bei-xin</given-names></name></person-group><article-title>﻿<italic><tp:taxon-name><tp:taxon-name-part taxon-name-part-type="genus" reg="Allopachria">Allopachria</tp:taxon-name-part><tp:taxon-name-part taxon-name-part-type="species" reg="nigrocatta">nigrocatta</tp:taxon-name-part></tp:taxon-name></italic> sp. nov. from Guangxi, with a key and checklist of Chinese species and additional records of <italic><tp:taxon-name><tp:taxon-name-part taxon-name-part-type="genus" reg="Allopachria">Allopachria</tp:taxon-name-part></tp:taxon-name></italic> Zimmermann, 1924 from China (<tp:taxon-name><tp:taxon-name-part taxon-name-part-type="order">Coleoptera</tp:taxon-name-part></tp:taxon-name>, <tp:taxon-name><tp:taxon-name-part taxon-name-part-type="family">Dytiscidae</tp:taxon-name-part></tp:taxon-name>, <tp:taxon-name><tp:taxon-name-part taxon-name-part-type="subfamily">Hydroporinae</tp:taxon-name-part></tp:taxon-name>, <tp:taxon-name><tp:taxon-name-part taxon-name-part-type="tribe">Hyphydrini</tp:taxon-name-part></tp:taxon-name>)</article-title><source>Zookeys</source><day>04</day><month>12</month><year>2024</year><volume>1219</volume><fpage>287</fpage><lpage>302</lpage><pub-id pub-id-type="doi">10.3897/zookeys.1219.137179</pub-id></mixed-citation></tp:treatment-meta><tp:nomenclature><label>﻿</label><tp:taxon-name>
              <object-id xmlns:xlink="http://www.w3.org/1999/xlink" content-type="arpha" xlink:type="simple">2ED97BB5-1C8D-5D39-82A2-53EF2A6BC253</object-id>
              <tp:taxon-name-part taxon-name-part-type="genus" reg="Allopachria">Allopachria</tp:taxon-name-part>
              <tp:taxon-name-part taxon-name-part-type="species" reg="schoenmanni">schoenmanni</tp:taxon-name-part>
            </tp:taxon-name><tp:taxon-authority>Wewalka, 2000</tp:taxon-authority><xref ref-type="fig" rid="F3">Figs 3E</xref><xref ref-type="fig" rid="F4">, 4D</xref><xref ref-type="fig" rid="F6">, 6</xref><tp:nomenclature-citation-list><tp:nomenclature-citation><tp:taxon-name>
                  <tp:taxon-name-part taxon-name-part-type="genus" reg="Allopachria">Allopachria</tp:taxon-name-part>
                  <tp:taxon-name-part taxon-name-part-type="species" reg="schoenmanni">schoenmanni</tp:taxon-name-part>
                </tp:taxon-name><comment>Wewalka, 2000: 113 (orig. descr.).</comment></tp:nomenclature-citation></tp:nomenclature-citation-list></tp:nomenclature><tp:treatment-sec sec-type="material" id="SECID0EK6AE"><title>Material studied.</title><p><bold>China: Zhejiang</bold> • 6 males, 2 females (<named-content xmlns:xlink="http://www.w3.org/1999/xlink" content-type="dwc:institutional_code" xlink:title="Biological Museum, Sun Yat-sen University, Guangzhou, China" xlink:href="http://grbio.org/institution/national-sun-yat-sen-university-department-biological-sciences" xlink:type="simple">SYSU</named-content>, <abbrev xmlns:xlink="http://www.w3.org/1999/xlink" content-type="institution" xlink:title="Zhuo-yin Jiang collection, Quzhou, China" id="ABBRID0E16AE" xlink:type="simple">ZJCQ</abbrev>), Hangzhou, Lin’an Distr., Tianmushan Mt., Y437 roadside (Xiguan), <named-content xmlns:xlink="http://www.w3.org/1999/xlink" content-type="dwc:verbatimCoordinates" xlink:type="simple"><named-content content-type="geo-json" specific-use="{&#34;type&#34;:&#34;Point&#34;,&#34;coordinates&#34;:[119.450900,30.348300]}" id="NCID0EDAAG" xlink:type="simple">30.3483°N, 119.4509°E</named-content></named-content>, 484.5 m, 20.xi.2023, Z.Y. Jiang leg. • 1 female (<abbrev xmlns:xlink="http://www.w3.org/1999/xlink" content-type="institution" xlink:title="Zhuo-yin Jiang collection, Quzhou, China" id="ABBRID0EIAAG" xlink:type="simple">ZJCQ</abbrev>), Hangzhou, Lin’an Distr., Tianmushan Mt., Shuiduitang, <named-content xmlns:xlink="http://www.w3.org/1999/xlink" content-type="dwc:verbatimCoordinates" xlink:type="simple"><named-content content-type="geo-json" specific-use="{&#34;type&#34;:&#34;Point&#34;,&#34;coordinates&#34;:[119.425500,30.368200]}" id="NCID0EQAAG" xlink:type="simple">30.3682°N, 119.4255°E</named-content></named-content>, 867 m, viii.2023, H.M. Zang &amp; L.B. Han leg.</p></tp:treatment-sec><tp:treatment-sec sec-type="distribution" id="SECID0EVAAG"><title>Distribution.</title><p>Eastern China (Anhui, Zhejiang) (Fig. <xref ref-type="fig" rid="F6">6</xref>).</p></tp:treatment-sec><tp:treatment-sec sec-type="Collection details" id="SECID0E6AAG"><title>Collection details.</title><p>Most specimens from Tianmushan Mt. were collected in a small pool with flowing water surrounded by large stones (Fig. <xref ref-type="fig" rid="F4">4D</xref>).</p></tp:treatment-sec><tp:treatment-sec><!--Section generated to contain objects referenced in tp:taxon-treatment.--><fig id="F3" position="float" orientation="portrait"><object-id xmlns:xlink="http://www.w3.org/1999/xlink" content-type="doi" xlink:type="simple">10.3897/zookeys.1219.137179.figure3</object-id><object-id xmlns:xlink="http://www.w3.org/1999/xlink" content-type="arpha" xlink:type="simple">05959BC3-CEA9-5BC1-8A9E-500DDB5D0036</object-id><label>Figure 3.</label><caption><p>Habitus of <italic><tp:taxon-name><tp:taxon-name-part taxon-name-part-type="genus" reg="Allopachria">Allopachria</tp:taxon-name-part></tp:taxon-name></italic> species <bold>A</bold><italic><tp:taxon-name><tp:taxon-name-part taxon-name-part-type="genus" reg="Allopachria">Allopachria</tp:taxon-name-part><tp:taxon-name-part taxon-name-part-type="species" reg="bianae">bianae</tp:taxon-name-part></tp:taxon-name></italic> (male; Dinghushan, Guangdong) <bold>B</bold><italic><tp:taxon-name><tp:taxon-name-part taxon-name-part-type="genus" reg="Allopachria">Allopachria</tp:taxon-name-part><tp:taxon-name-part taxon-name-part-type="species" reg="dudgeoni">dudgeoni</tp:taxon-name-part></tp:taxon-name></italic> (male; Tianmushan, Zhejiang) <bold>C</bold><italic><tp:taxon-name><tp:taxon-name-part taxon-name-part-type="genus" reg="Allopachria">Allopachria</tp:taxon-name-part><tp:taxon-name-part taxon-name-part-type="species" reg="jendeki">jendeki</tp:taxon-name-part></tp:taxon-name></italic> (male; Baihualing, Yunnan) <bold>D</bold><italic><tp:taxon-name><tp:taxon-name-part taxon-name-part-type="genus" reg="Allopachria">Allopachria</tp:taxon-name-part><tp:taxon-name-part taxon-name-part-type="species" reg="miaowangi">miaowangi</tp:taxon-name-part></tp:taxon-name></italic> (male; Lingwei, Zhejiang) <bold>E</bold><italic><tp:taxon-name><tp:taxon-name-part taxon-name-part-type="genus" reg="Allopachria">Allopachria</tp:taxon-name-part><tp:taxon-name-part taxon-name-part-type="species" reg="schoenmanni">schoenmanni</tp:taxon-name-part></tp:taxon-name></italic> (male; Tianmushan, Zhejiang) <bold>F</bold><italic><tp:taxon-name><tp:taxon-name-part taxon-name-part-type="genus" reg="Allopachria">Allopachria</tp:taxon-name-part><tp:taxon-name-part taxon-name-part-type="species" reg="weinbergeri">weinbergeri</tp:taxon-name-part></tp:taxon-name></italic> (male; Lingwei, Zhejiang) <bold>G</bold><italic><tp:taxon-name><tp:taxon-name-part taxon-name-part-type="genus" reg="Allopachria">Allopachria</tp:taxon-name-part><tp:taxon-name-part taxon-name-part-type="species" reg="yiae">yiae</tp:taxon-name-part></tp:taxon-name></italic> (male; Machang Town, Guizhou). Scale bar: 1.0 mm.</p></caption><graphic xmlns:xlink="http://www.w3.org/1999/xlink" xlink:href="zookeys-1219-287_article-137179__-g003.jpg" position="float" orientation="portrait" xlink:type="simple" id="oo_1190557.jpg"><uri content-type="original_file" xlink:type="simple">https://binary.pensoft.net/fig/1190557</uri></graphic></fig><fig id="F4" position="float" orientation="portrait"><object-id xmlns:xlink="http://www.w3.org/1999/xlink" content-type="doi" xlink:type="simple">10.3897/zookeys.1219.137179.figure4</object-id><object-id xmlns:xlink="http://www.w3.org/1999/xlink" content-type="arpha" xlink:type="simple">0BD34194-FEF8-5243-8864-AE0C284B348D</object-id><label>Figure 4.</label><caption><p>Habitat of <italic><tp:taxon-name><tp:taxon-name-part taxon-name-part-type="genus" reg="Allopachria">Allopachria</tp:taxon-name-part></tp:taxon-name></italic> species <bold>A</bold> pool with decaying leaves under rock wall covered with flowing water, Maoershan, Guangxi (<italic><tp:taxon-name><tp:taxon-name-part taxon-name-part-type="genus" reg="Allopachria">A.</tp:taxon-name-part><tp:taxon-name-part taxon-name-part-type="species" reg="nigrocatta">nigrocatta</tp:taxon-name-part></tp:taxon-name></italic> sp. nov.) <bold>B</bold> stream pool with decaying leaves, Dinghushan, Guangdong (<italic><tp:taxon-name><tp:taxon-name-part taxon-name-part-type="genus" reg="Allopachria">A.</tp:taxon-name-part><tp:taxon-name-part taxon-name-part-type="species" reg="bianae">bianae</tp:taxon-name-part></tp:taxon-name></italic>) <bold>C</bold> small stream with decaying leaves, Baihualing, Yunnan (<italic><tp:taxon-name><tp:taxon-name-part taxon-name-part-type="genus" reg="Allopachria">A.</tp:taxon-name-part><tp:taxon-name-part taxon-name-part-type="species" reg="jendeki">jendeki</tp:taxon-name-part></tp:taxon-name></italic>) <bold>D</bold> small pool with flowing water surrounded by large stones, Tianmushan, Zhejiang (<italic><tp:taxon-name><tp:taxon-name-part taxon-name-part-type="genus" reg="Allopachria">A.</tp:taxon-name-part><tp:taxon-name-part taxon-name-part-type="species" reg="schoenmanni">schoenmanni</tp:taxon-name-part></tp:taxon-name></italic>).</p></caption><graphic xmlns:xlink="http://www.w3.org/1999/xlink" xlink:href="zookeys-1219-287_article-137179__-g004.jpg" position="float" orientation="portrait" xlink:type="simple" id="oo_1190558.jpg"><uri content-type="original_file" xlink:type="simple">https://binary.pensoft.net/fig/1190558</uri></graphic></fig><fig id="F6" position="float" orientation="portrait"><object-id xmlns:xlink="http://www.w3.org/1999/xlink" content-type="doi" xlink:type="simple">10.3897/zookeys.1219.137179.figure6</object-id><object-id xmlns:xlink="http://www.w3.org/1999/xlink" content-type="arpha" xlink:type="simple">E9253337-5859-5CDA-A6AD-EEE7347E1B6E</object-id><label>Figure 6.</label><caption><p>Map of distribution of <italic><tp:taxon-name><tp:taxon-name-part taxon-name-part-type="genus" reg="Allopachria">Allopachria</tp:taxon-name-part><tp:taxon-name-part taxon-name-part-type="species" reg="nigrocatta">nigrocatta</tp:taxon-name-part></tp:taxon-name></italic> sp. nov. and additional records of other <italic><tp:taxon-name><tp:taxon-name-part taxon-name-part-type="genus" reg="Allopachria">Allopachria</tp:taxon-name-part></tp:taxon-name></italic> species in China.</p></caption><graphic xmlns:xlink="http://www.w3.org/1999/xlink" xlink:href="zookeys-1219-287_article-137179__-g006.jpg" position="float" orientation="portrait" xlink:type="simple" id="oo_1190560.jpg"><uri content-type="original_file" xlink:type="simple">https://binary.pensoft.net/fig/1190560</uri></graphic></fig></tp:treatment-sec></tp:taxon-treatment>
